# Supplementary material for: 3D printed inserts for reproducible high throughput screening of cell migration
Source: Front Cell Dev Biol. 2023 Aug 30;11:1256250. doi: 10.3389/fcell.2023.1256250 (PMC10498783; doi:10.3389/fcell.2023.1256250)
Supplement: Supplementary file 2 [file DataSheet1.ZIP]

Archive with 1 entries (1 files):
- Supplementary material 2.stl
